# Supplementary material for: Evidence for a Hepatitis B Virus Short RNA Fragment Directly Targeting the Cellular RRM2 Gene
Source: Cells. 2022 Jul 20;11(14):2248. doi: 10.3390/cells11142248 (PMC9318981; doi:10.3390/cells11142248)
Supplement: Supplementary file 1 [file cells-11-02248-s001.zip]

Archive with 1 entries (1 files):
- cells-1794284-supplementary.pdf
